# Supplementary material for: Synthesis of 2-Deoxyglycosides with Exclusive β-Configuration Using 2-SAc Glycosyl Bromide Donors
Source: Molecules. 2025 Jan 5;30(1):185. doi: 10.3390/molecules30010185 (PMC11721102; doi:10.3390/molecules30010185)
Supplement: Supplementary file 1 [file molecules-30-00185-s001.zip]

Archive with 1 entries (1 files):
- molecules-3384766-supplementary.pdf
